# Supplementary material for: Giant impacts stochastically change the internal pressures of terrestrial planets
Source: Sci Adv. 2019 Sep 4;5(9):eaav3746. doi: 10.1126/sciadv.aav3746 (PMC6726449; doi:10.1126/sciadv.aav3746)
Supplement: Table S1 [file aav3746_Table_S1.csv]

Table S1: Impact parameters and properties of the bodies produced immediately after the impact and during the subsequent evolution (see full caption in Supplementary Materials).
Run #	M_t	N_t	R_t	L_t	p_{50}^{t}	p_{CMB}^{t}	p_{center}^{t}	M_p	N_p	R_p	L_p	V_i	b	Q_S	Final time	M_{bnd}	f_{core}	L_{bnd}	omega_{rho}	T_{rho}	I_{bnd}	p_{50}^{bnd}	p_{CMB}^{bnd}	p_{center}^{bnd}	p_{50}^{CoRoL}	p_{CMB}^{CoRoL}	p_{center}^{CoRoL}	omega_{MO}	I_{MO}	p_{50}^{MO}	p_{CMB}^{MO}	p_{center}^{MO}	p_{50}^{Cassini}	p_{CMB}^{Cassini}	p_{center}^{Cassini}	Structure ID
	M_{Earth}		1E6 m	L_{EM}	GPa	GPa	GPa	M_{Earth}		1E6 m	L_{EM}	km/s		J/kg	hrs	M_{Earth}		L_{EM}	1E-3 rad/s	hrs	1E38 kg/m^2	GPa	GPa	GPa	GPa	GPa	GPa	1E-3 rad/s	1E38 kg/m^2	GPa	GPa	GPa	GPa	GPa	GPa
1	0.99	100000	6.17	-	45062454728.83	138758595296.00	387318118017.57	0.10	10000	2.84	-	25.00	0.00	2.86e+07	24.0	0.91	0.40	0.03	0.00	602.68	2.46	16.97	75.75	289.16	-	-	-	0.02	0.67	39.48	116.26	399.16	38.46	113.77	392.66	sub-CoRoL
2	0.89	100000	6.01	-	40878356620.66	125855154770.31	351041596198.24	0.10	10000	2.84	-	8.50	0.70	5.20e+05	48.0	0.98	0.31	0.69	0.27	6.53	0.98	39.62	128.81	367.39	-	-	-	0.29	0.83	42.14	130.54	374.87	43.49	133.91	382.05	sub-CoRoL
3	0.89	100000	6.01	-	40878356620.66	125855154770.31	351041596198.24	0.10	10000	2.84	-	9.00	0.70	5.83e+05	48.0	0.98	0.31	0.70	0.27	6.50	1.01	40.07	128.55	366.25	-	-	-	0.30	0.82	41.84	129.58	373.76	43.29	133.26	381.08	sub-CoRoL
4	0.89	100000	6.01	-	40878356620.66	125855154770.31	351041596198.24	0.13	13300	3.20	-	9.34	0.75	4.61e+05	48.0	1.00	0.31	0.97	0.32	5.53	1.59	38.78	127.52	365.32	31.20	117.37	362.09	0.38	0.88	41.13	128.41	373.57	44.35	136.41	391.04	sub-CoRoL
5	0.89	100000	6.01	-	40878356620.66	125855154770.31	351041596198.24	0.13	13300	3.20	-	9.34	0.75	4.60e+05	48.0	1.00	0.31	0.98	0.31	5.61	1.55	38.14	128.14	365.89	31.28	117.52	362.14	0.38	0.89	41.12	128.44	373.50	44.40	136.59	391.27	sub-CoRoL
6	0.90	500000	6.15	-	41110224087.43	126576265754.69	353040317760.86	0.13	72222	3.38	-	9.20	0.74	4.62e+05	40.3	0.99	0.31	0.86	0.29	5.92	1.21	39.44	125.27	368.53	30.39	116.64	360.66	0.35	0.86	41.56	129.38	374.13	44.05	135.57	387.72	sub-CoRoL
7	0.90	500000	6.15	-	41110224087.43	126576265754.69	353040317760.86	0.13	72222	3.38	-	9.20	0.73	5.09e+05	48.0	1.00	0.31	0.94	0.29	6.00	1.54	39.07	124.77	368.58	30.95	117.05	360.16	0.37	0.88	41.16	128.49	371.99	44.19	136.02	388.41	sub-CoRoL
8	0.90	500000	6.15	-	41110224087.43	126576265754.69	353040317760.86	0.13	72222	3.38	-	9.00	0.74	4.42e+05	23.9	1.03	0.30	1.21	0.29	6.10	9.37	38.00	126.43	370.83	32.97	120.51	360.94	0.44	0.96	40.67	128.65	368.97	45.73	141.24	395.98	sub-CoRoL
9	0.89	100000	6.01	-	40878356620.66	125855154770.31	351041596198.24	0.10	10000	2.84	-	9.46	0.74	4.58e+05	48.0	0.97	0.31	0.73	0.26	6.64	1.48	41.73	128.72	365.70	-	-	-	0.31	0.82	41.47	128.59	371.32	43.16	132.80	380.37	sub-CoRoL
10	0.89	100000	6.01	-	40878356620.66	125855154770.31	351041596198.24	0.10	10000	2.84	-	8.00	0.70	4.61e+05	48.0	0.98	0.31	0.67	0.26	6.67	0.97	39.97	129.29	370.66	-	-	-	0.28	0.83	42.37	131.25	375.93	43.61	134.33	382.66	sub-CoRoL
11	0.99	200000	7.28	1.94	31302696174.92	104275612098.19	314368272084.52	0.03	5000	1.92	-	25.00	0.50	4.01e+06	48.0	0.96	0.35	1.91	0.63	2.78	1.58	28.06	94.21	318.93	27.98	93.30	317.46	0.66	1.01	28.48	93.55	316.68	41.92	126.91	393.75	super-CoRoL
12	0.99	200000	8.41	2.81	21567059783.80	80185954736.32	266229120478.01	0.03	5000	1.92	-	15.00	-0.30	2.02e+06	48.0	1.00	0.34	2.57	0.71	2.47	1.87	24.64	78.58	292.32	23.20	82.64	292.25	0.72	1.25	23.35	82.44	291.72	43.59	132.41	403.71	super-CoRoL
13	0.99	200000	8.41	2.81	21567059783.80	80185954736.32	266229120478.01	0.03	5000	1.92	-	20.00	0.00	5.14e+06	48.0	0.98	0.35	2.78	0.72	2.41	2.15	19.69	72.67	278.20	19.71	74.02	275.56	0.74	1.32	20.03	74.49	276.12	43.02	130.45	401.03	super-CoRoL
14	0.99	200000	8.41	2.81	21567059783.80	80185954736.32	266229120478.01	0.03	5000	1.92	-	20.00	0.30	3.60e+06	48.0	0.98	0.35	2.78	0.72	2.41	2.15	19.69	72.67	278.20	19.71	74.02	275.56	0.74	1.32	20.03	74.49	276.12	43.02	130.45	401.03	super-CoRoL
15	0.99	200000	8.41	2.81	21567059783.80	80185954736.32	266229120478.01	0.03	5000	1.92	-	20.00	0.50	2.57e+06	48.0	0.97	0.35	2.76	0.73	2.39	2.10	20.36	72.45	277.98	19.09	72.32	272.18	0.74	1.31	19.55	73.11	273.50	42.56	128.93	398.37	super-CoRoL
16	0.99	200000	8.41	2.81	21567059783.80	80185954736.32	266229120478.01	0.03	5000	1.92	-	20.00	0.70	1.40e+06	45.2	0.98	0.34	2.73	0.73	2.37	1.54	21.01	73.09	277.86	19.75	74.13	272.03	0.73	1.31	20.30	75.29	274.13	42.86	130.31	395.65	super-CoRoL
17	0.99	200000	8.41	2.81	21567059783.80	80185954736.32	266229120478.01	0.03	5000	1.92	-	20.00	-0.30	3.60e+06	48.0	0.98	0.35	2.45	0.68	2.55	2.19	21.85	77.99	292.49	23.46	82.66	293.92	0.72	1.20	23.63	82.62	293.21	42.88	129.98	400.42	super-CoRoL
18	0.99	200000	8.41	2.81	21567059783.80	80185954736.32	266229120478.01	0.03	5000	1.92	-	20.00	-0.50	2.57e+06	39.2	0.98	0.35	2.41	0.69	2.53	1.99	22.37	78.35	295.28	23.85	83.64	296.09	0.71	1.18	24.06	83.54	295.19	42.89	130.00	400.43	super-CoRoL
19	0.99	200000	8.41	2.81	21567059783.80	80185954736.32	266229120478.01	0.03	5000	1.92	-	25.00	-0.30	5.62e+06	48.0	0.96	0.36	2.34	0.67	2.62	2.46	20.36	74.86	286.74	23.34	81.49	293.69	0.72	1.14	23.45	81.24	291.25	41.87	126.51	395.77	super-CoRoL
20	0.99	200000	8.41	2.81	21567059783.80	80185954736.32	266229120478.01	0.03	5000	1.92	-	30.00	-0.30	8.09e+06	48.0	0.94	0.37	2.24	0.66	2.65	2.65	18.28	70.22	275.72	22.63	78.53	290.33	0.72	1.09	22.57	77.67	286.51	40.51	121.88	389.75	super-CoRoL
21	0.99	200000	8.41	2.81	21567059783.80	80185954736.32	266229120478.01	0.05	10000	2.35	-	20.00	-0.30	6.76e+06	48.0	0.97	0.36	2.25	0.64	2.73	2.44	20.17	76.78	292.88	25.06	85.85	306.52	0.71	1.12	25.16	85.39	303.69	42.31	127.69	401.92	super-CoRoL
22	0.99	100000	8.70	3.00	19475904947.02	75452771429.73	257507996815.13	0.05	5000	2.37	-	10.00	0.00	2.41e+06	48.0	1.03	0.34	2.95	0.72	2.41	2.08	21.28	77.73	283.30	21.82	80.20	288.94	0.73	1.40	21.32	78.99	286.65	44.99	136.80	414.43	super-CoRoL
23	0.99	100000	8.70	3.00	19475904947.02	75452771429.73	257507996815.13	0.05	5000	2.37	-	10.00	-0.30	1.69e+06	48.0	1.02	0.34	2.72	0.71	2.46	2.04	21.98	80.82	292.07	23.06	82.84	295.55	0.73	1.31	23.27	82.94	295.12	44.59	135.45	412.53	super-CoRoL
24	0.99	100000	8.70	3.00	19475904947.02	75452771429.73	257507996815.13	0.05	5000	2.37	-	15.00	0.00	5.43e+06	48.0	1.01	0.35	2.86	0.71	2.46	2.50	19.33	75.08	278.58	20.96	77.51	284.84	0.74	1.36	20.93	77.12	283.56	44.13	133.89	410.35	super-CoRoL
25	0.99	100000	8.70	3.00	19475904947.02	75452771429.73	257507996815.13	0.05	5000	2.37	-	15.00	-0.15	4.62e+06	48.0	1.00	0.35	2.70	0.70	2.51	2.55	20.21	77.59	284.33	22.30	80.33	290.74	0.73	1.29	22.44	80.29	290.39	43.92	133.15	409.35	super-CoRoL
26	0.99	100000	7.21	1.94	31288259755.31	104237299177.90	314284787299.66	0.05	5000	2.37	-	20.00	-0.30	6.76e+06	48.0	0.98	0.36	1.43	0.47	3.68	1.73	27.86	98.78	335.64	32.25	107.56	357.38	0.55	0.91	34.99	110.06	358.83	42.79	129.32	404.10	super-CoRoL
27	0.99	100000	7.21	1.94	31288259755.31	104237299177.90	314284787299.66	0.05	5000	2.37	-	25.00	0.30	1.06e+07	48.0	0.93	0.37	1.81	0.57	3.07	2.30	24.33	84.54	300.25	27.10	89.08	317.77	0.67	0.95	27.35	88.79	314.92	40.22	120.63	391.48	super-CoRoL
28	0.99	100000	7.21	1.94	31288259755.31	104237299177.90	314284787299.66	0.05	5000	2.37	-	20.00	0.30	6.76e+06	48.0	0.98	0.35	2.02	0.61	2.88	2.20	25.05	90.77	312.78	28.19	94.16	323.66	0.67	1.06	28.57	94.30	322.02	42.84	129.49	404.26	super-CoRoL
29	0.89	100000	6.75	1.36	31694040647.98	102644050491.32	301732929115.94	0.10	10000	2.84	-	9.00	0.87	7.16e+04	44.5	0.93	0.30	1.65	0.58	2.99	0.95	30.66	102.39	304.08	31.00	102.84	306.57	0.60	0.96	30.60	100.73	301.90	41.47	128.22	359.61	super-CoRoL
30	0.89	100000	6.75	1.36	31694040647.98	102644050491.32	301732929115.94	0.10	10000	2.84	-	9.00	0.50	1.92e+06	27.0	0.98	0.31	1.99	0.62	2.84	1.53	28.95	97.82	305.89	29.35	99.80	308.93	0.64	1.08	30.06	100.49	309.86	43.73	134.72	383.23	super-CoRoL
31	0.99	100000	7.21	1.94	31288259755.31	104237299177.90	314284787299.66	0.05	5000	2.37	-	30.00	-0.50	1.09e+07	48.0	0.91	0.38	1.18	0.43	4.02	1.62	24.10	86.89	315.87	29.67	98.43	346.12	0.53	0.78	33.05	101.98	348.69	39.15	117.00	386.21	super-CoRoL
32	0.99	100000	7.21	1.94	31288259755.31	104237299177.90	314284787299.66	0.05	5000	2.37	-	25.00	-0.50	7.54e+06	48.0	0.95	0.37	1.25	0.45	3.86	1.57	27.31	94.34	330.63	30.77	102.86	352.27	0.52	0.83	34.44	106.87	357.07	40.84	122.65	395.17	super-CoRoL
33	0.99	100000	7.21	1.94	31288259755.31	104237299177.90	314284787299.66	0.05	5000	2.37	-	25.00	-0.30	1.06e+07	48.0	0.95	0.37	1.34	0.45	3.90	2.01	22.92	88.43	314.80	31.03	102.00	349.49	0.55	0.85	33.39	104.18	351.25	40.80	122.49	395.18	super-CoRoL
34	0.89	100000	8.00	2.29	20616823821.17	74920809492.78	245644072067.08	0.05	5000	2.69	0.02	15.00	0.30	4.19e+06	48.0	0.91	0.32	2.45	0.69	2.52	2.16	18.79	71.60	246.32	19.12	71.40	246.97	0.72	1.19	19.29	71.55	247.18	40.16	123.48	356.71	super-CoRoL
35	0.89	100000	8.00	2.29	20616823821.17	74920809492.78	245644072067.08	0.05	5000	2.37	-	10.00	0.30	1.86e+06	48.0	0.93	0.31	2.49	0.70	2.49	1.66	20.52	76.20	254.44	20.46	75.93	254.63	0.71	1.23	20.97	76.80	256.67	41.59	128.32	363.21	super-CoRoL
36	0.89	100000	8.00	2.29	20616823821.17	74920809492.78	245644072067.08	0.05	5000	2.37	-	10.00	-0.30	1.86e+06	48.0	0.92	0.31	2.01	0.65	2.68	1.57	24.34	84.23	272.67	25.36	87.85	279.48	0.67	1.04	25.48	86.88	277.89	40.83	125.76	359.74	super-CoRoL
37	0.89	100000	8.00	2.29	20616823821.17	74920809492.78	245644072067.08	0.05	5000	2.37	-	13.00	-0.30	3.15e+06	48.0	0.91	0.32	1.94	0.63	2.78	1.94	23.53	83.66	272.71	25.81	88.60	281.48	0.67	1.01	25.62	86.89	277.90	40.36	124.15	357.61	super-CoRoL
38	0.89	100000	8.00	2.29	20616823821.17	74920809492.78	245644072067.08	0.05	5000	2.37	-	15.00	0.30	4.19e+06	48.0	0.91	0.32	2.40	0.69	2.53	2.08	18.95	72.82	248.92	19.80	73.15	250.33	0.72	1.17	20.01	73.26	250.47	40.25	123.78	357.11	super-CoRoL
39	0.89	100000	8.00	2.29	20616823821.17	74920809492.78	245644072067.08	0.05	5000	2.37	-	15.00	-0.30	4.19e+06	48.0	0.90	0.32	1.89	0.61	2.85	2.13	22.69	82.29	270.37	26.15	89.14	283.01	0.67	0.99	25.70	86.77	278.42	39.96	122.78	355.80	super-CoRoL
40	0.89	100000	8.00	2.29	20616823821.17	74920809492.78	245644072067.08	0.10	10000	3.63	0.05	10.00	0.30	3.52e+06	48.0	0.98	0.31	2.78	0.69	2.52	2.30	18.94	72.91	254.38	19.85	75.43	260.39	0.72	1.35	20.38	76.79	262.74	43.30	133.27	381.08	super-CoRoL
41	0.89	100000	8.00	2.29	20616823821.17	74920809492.78	245644072067.08	0.10	10000	2.84	-	10.00	0.30	3.52e+06	48.0	0.97	0.31	2.70	0.69	2.53	2.19	19.56	74.15	258.03	20.47	76.82	263.23	0.72	1.31	21.10	78.00	266.24	43.16	132.80	380.42	super-CoRoL
42	0.89	100000	8.00	2.29	20616823821.17	74920809492.78	245644072067.08	0.10	10000	2.84	-	15.00	0.30	7.92e+06	48.0	0.91	0.34	2.47	0.67	2.60	2.99	17.62	67.09	245.50	18.80	70.17	253.10	0.73	1.19	19.09	70.59	253.96	40.12	122.40	366.66	super-CoRoL
43	0.89	100000	6.75	1.36	31694040647.98	102644050491.32	301732929115.94	0.10	10000	2.84	-	11.00	0.50	2.86e+06	18.4	0.97	0.31	2.02	0.60	2.91	2.01	26.48	95.62	301.37	28.18	96.44	302.51	0.65	1.08	28.86	96.90	304.26	43.23	133.05	380.78	co-CoRoL
44	0.89	100000	6.75	1.36	31694040647.98	102644050491.32	301732929115.94	0.10	10000	2.84	-	11.00	0.70	9.79e+05	20.8	0.91	0.31	1.53	0.58	3.01	1.14	31.04	100.11	302.46	31.14	102.74	308.23	0.59	0.91	30.84	100.69	302.48	40.63	125.39	355.11	super-CoRoL
45	0.89	100000	6.75	1.36	31694040647.98	102644050491.32	301732929115.94	0.10	10000	2.84	-	11.00	0.87	1.07e+05	32.2	0.90	0.30	1.46	0.58	3.01	0.96	31.52	102.57	303.45	30.94	102.48	303.40	0.58	0.89	30.95	100.93	298.89	40.16	124.26	348.00	super-CoRoL
46	0.89	100000	6.75	1.36	31694040647.98	102644050491.32	301732929115.94	0.10	10000	2.84	-	9.00	0.70	6.55e+05	37.1	0.98	0.31	2.18	0.63	2.79	2.74	28.35	97.76	305.83	26.79	93.18	295.74	0.67	1.14	27.65	94.40	297.27	43.57	134.21	382.47	super-CoRoL
47	0.99	200000	7.28	1.94	31302696174.92	104275612098.19	314368272084.52	0.03	5000	1.92	-	30.00	0.00	1.16e+07	40.5	0.95	0.36	1.72	0.54	3.21	2.23	23.03	87.35	301.51	29.33	95.80	327.05	0.64	0.95	29.72	95.86	325.11	41.22	124.31	392.88	super-CoRoL
48	0.99	200000	7.28	1.94	31302696174.92	104275612098.19	314368272084.52	0.03	5000	1.92	-	30.00	0.30	8.09e+06	48.0	0.94	0.36	1.84	0.59	2.96	2.17	24.14	87.72	305.97	27.11	89.78	314.92	0.66	0.97	27.56	90.08	312.68	40.68	122.48	390.39	super-CoRoL
49	0.99	100000	8.70	3.00	19475904947.02	75452771429.73	257507996815.13	0.05	5000	2.37	-	15.00	-0.50	2.71e+06	48.0	0.99	0.35	2.49	0.69	2.53	2.16	22.10	81.17	292.98	23.86	83.82	299.36	0.72	1.21	24.01	83.65	298.09	43.43	131.50	406.98	super-CoRoL
50	0.99	100000	8.70	3.00	19475904947.02	75452771429.73	257507996815.13	0.10	10000	2.84	-	15.00	0.30	7.21e+06	48.0	1.01	0.36	3.17	0.71	2.45	3.75	15.86	70.34	271.71	17.03	68.69	275.75	0.75	1.48	17.10	68.58	275.57	43.80	131.87	419.13	super-CoRoL
51	0.99	100000	8.70	3.00	19475904947.02	75452771429.73	257507996815.13	0.10	10000	2.84	-	15.00	-0.30	7.21e+06	48.0	1.01	0.36	2.32	0.62	2.80	2.82	19.91	80.55	298.95	26.68	90.40	323.60	0.70	1.15	26.61	89.54	319.76	43.77	131.73	418.99	super-CoRoL
52	0.99	100000	8.70	3.00	19475904947.02	75452771429.73	257507996815.13	0.10	10000	2.84	-	15.00	-0.50	5.15e+06	48.0	1.00	0.37	2.18	0.62	2.81	2.35	21.86	83.89	308.53	27.62	92.43	328.09	0.69	1.10	27.62	91.71	324.18	43.33	130.35	415.75	super-CoRoL
53	0.99	100000	8.70	3.00	19475904947.02	75452771429.73	257507996815.13	0.10	10000	2.84	-	20.00	0.00	1.83e+07	48.0	0.97	0.35	2.82	0.74	2.36	1.74	19.23	70.76	267.68	17.87	69.73	263.84	0.74	1.34	18.44	70.67	265.71	42.28	128.36	392.84	super-CoRoL
54	0.99	100000	8.70	3.00	19475904947.02	75452771429.73	257507996815.13	0.10	10000	2.84	-	20.00	0.50	9.16e+06	48.0	0.92	0.36	2.51	0.73	2.40	2.07	19.15	68.05	263.43	18.32	68.30	263.29	0.74	1.19	18.63	68.76	264.11	40.06	120.71	383.59	super-CoRoL
55	0.99	100000	8.70	3.00	19475904947.02	75452771429.73	257507996815.13	0.10	10000	2.84	-	20.00	0.70	3.75e+06	48.0	0.97	0.35	2.82	0.74	2.36	1.74	19.23	70.76	267.68	17.87	69.73	263.84	0.74	1.34	18.44	70.67	265.71	42.28	128.36	392.84	super-CoRoL
56	0.99	100000	8.70	3.00	19475904947.02	75452771429.73	257507996815.13	0.10	10000	2.84	-	20.00	-0.30	1.28e+07	48.0	0.95	0.38	2.09	0.60	2.90	3.00	14.99	70.58	279.35	25.18	84.14	315.29	0.71	1.03	25.09	83.18	310.44	40.81	121.69	405.16	super-CoRoL
57	0.99	100000	8.70	3.00	19475904947.02	75452771429.73	257507996815.13	0.10	10000	2.84	-	20.00	-0.50	9.16e+06	48.0	0.96	0.38	1.98	0.60	2.92	2.56	18.57	77.54	297.91	26.47	87.76	321.94	0.69	1.01	26.87	87.83	319.67	41.23	123.23	405.39	super-CoRoL
58	0.99	100000	8.70	3.00	19475904947.02	75452771429.73	257507996815.13	0.10	10000	2.84	-	25.00	-0.50	1.43e+07	48.0	0.91	0.40	1.80	0.59	2.96	2.48	16.04	69.87	281.25	25.19	82.52	311.63	0.69	0.91	25.29	81.80	308.06	38.62	114.58	390.48	super-CoRoL
59	1.00	99999	7.78	2.47	25537714075.40	89943642572.18	285327283981.51	0.05	5000	2.32	-	20.00	0.00	9.53e+06	48.0	0.99	0.34	2.23	0.64	2.74	2.34	24.11	89.46	301.51	26.51	91.22	306.06	0.69	1.14	26.87	91.14	306.18	43.43	132.32	397.44	super-CoRoL
60	0.99	200000	7.28	1.94	31302696174.92	104275612098.19	314368272084.52	0.03	5000	1.92	-	20.00	0.30	3.60e+06	47.4	0.99	0.35	2.00	0.63	2.78	1.55	28.10	95.98	321.61	28.99	96.96	324.50	0.66	1.06	29.51	97.33	324.21	43.38	131.68	402.70	super-CoRoL
61	0.99	200000	7.28	1.94	31302696174.92	104275612098.19	314368272084.52	0.03	5000	1.92	-	20.00	0.50	2.57e+06	48.0	0.99	0.35	2.05	0.64	2.71	1.57	28.31	96.65	323.41	28.16	94.68	319.88	0.67	1.07	28.63	94.98	319.44	43.15	130.92	401.57	super-CoRoL
62	0.99	200000	7.28	1.94	31302696174.92	104275612098.19	314368272084.52	0.03	5000	1.92	-	25.00	0.00	8.03e+06	47.5	0.97	0.35	1.94	0.61	2.86	1.87	26.07	91.99	314.61	28.12	93.83	320.04	0.66	1.03	28.69	94.25	319.75	42.29	127.97	397.66	super-CoRoL
63	0.99	200000	7.28	1.94	31302696174.92	104275612098.19	314368272084.52	0.03	5000	1.92	-	25.00	0.15	6.82e+06	45.7	0.97	0.35	1.88	0.59	2.96	1.80	26.54	92.10	314.54	29.06	96.35	325.21	0.65	1.01	29.61	96.74	324.82	42.49	128.64	398.59	super-CoRoL
64	0.99	200000	7.28	1.94	31302696174.92	104275612098.19	314368272084.52	0.03	5000	1.92	-	25.00	0.30	5.62e+06	47.5	0.97	0.35	1.94	0.61	2.86	1.87	26.07	91.99	314.61	28.12	93.83	320.04	0.66	1.03	28.69	94.25	319.75	42.29	127.97	397.66	super-CoRoL
65	0.99	100000	8.70	3.00	19475904947.02	75452771429.73	257507996815.13	0.10	10000	2.84	-	15.00	0.00	1.03e+07	48.0	1.01	0.36	3.17	0.71	2.45	3.75	15.86	70.34	271.71	17.03	68.69	275.75	0.75	1.48	17.10	68.58	275.57	43.80	131.87	419.13	super-CoRoL
66	0.99	100000	8.70	3.00	19475904947.02	75452771429.73	257507996815.13	0.05	5000	2.37	-	15.00	-0.30	3.80e+06	48.0	1.00	0.35	2.58	0.69	2.54	2.51	21.46	79.49	290.39	23.29	82.61	296.18	0.72	1.25	23.42	82.40	295.16	43.70	132.40	408.32	super-CoRoL
67	0.99	100000	8.70	3.00	19475904947.02	75452771429.73	257507996815.13	0.10	10000	2.84	-	10.00	0.00	4.58e+06	48.0	1.06	0.35	2.93	0.69	2.52	2.54	21.13	81.60	296.20	24.10	86.46	310.00	0.73	1.40	23.67	85.09	306.37	46.29	140.30	430.80	super-CoRoL
68	0.99	100000	8.70	3.00	19475904947.02	75452771429.73	257507996815.13	0.05	5000	2.37	-	25.00	-0.50	7.54e+06	48.0	0.94	0.37	2.20	0.66	2.66	2.68	19.42	74.42	283.18	23.48	80.55	297.86	0.72	1.08	23.38	79.70	293.28	40.73	122.30	394.27	super-CoRoL
69	0.99	100000	8.70	3.00	19475904947.02	75452771429.73	257507996815.13	0.05	5000	2.37	-	15.00	-0.70	1.29e+06	48.0	0.99	0.34	2.62	0.72	2.43	1.71	21.87	79.48	284.28	22.37	80.39	287.77	0.73	1.26	22.51	80.20	287.76	43.43	131.86	402.95	super-CoRoL
70	0.99	100000	8.70	3.00	19475904947.02	75452771429.73	257507996815.13	0.05	5000	2.37	-	15.00	0.30	3.80e+06	48.0	1.01	0.34	2.96	0.73	2.38	1.87	19.40	73.19	270.60	19.89	75.44	279.00	0.74	1.40	19.86	74.98	277.43	44.16	134.17	408.31	super-CoRoL
71	0.99	200000	7.28	1.94	31302696174.92	104275612098.19	314368272084.52	0.03	5000	1.92	-	30.00	0.15	9.82e+06	48.0	0.94	0.36	1.77	0.56	3.10	2.02	23.55	87.11	302.24	28.33	93.07	321.62	0.65	0.96	28.76	93.26	319.61	40.96	123.41	391.68	super-CoRoL
72	0.99	100000	8.70	3.00	19475904947.02	75452771429.73	257507996815.13	0.05	5000	2.37	-	20.00	0.00	9.65e+06	48.0	0.98	0.36	2.70	0.69	2.53	2.94	17.83	71.19	267.79	20.07	74.14	279.24	0.74	1.28	20.37	74.69	279.95	42.59	128.63	403.14	super-CoRoL
73	0.99	100000	8.70	3.00	19475904947.02	75452771429.73	257507996815.13	0.05	5000	2.37	-	20.00	-0.15	8.20e+06	48.0	0.98	0.36	2.55	0.68	2.59	2.92	17.94	73.68	275.16	21.99	78.34	289.18	0.73	1.22	21.96	77.96	287.40	42.47	128.23	402.64	super-CoRoL
74	0.99	100000	8.70	3.00	19475904947.02	75452771429.73	257507996815.13	0.05	5000	2.37	-	20.00	-0.30	6.76e+06	48.0	0.98	0.36	2.45	0.67	2.62	2.61	18.64	75.63	281.93	23.37	81.95	296.95	0.72	1.19	23.38	81.64	294.75	42.70	128.99	403.66	super-CoRoL
75	0.99	1000000	8.43	2.80	21580403410.22	80215544241.82	266262094884.65	0.05	50000	2.49	-	20.00	-0.30	6.76e+06	24.0	0.98	0.36	2.28	0.65	2.67	2.22	19.33	73.78	289.05	25.17	86.41	307.00	0.71	1.13	25.31	86.05	304.58	42.64	128.79	403.40	super-CoRoL
76	0.99	100000	8.70	3.00	19475904947.02	75452771429.73	257507996815.13	0.05	5000	2.37	-	20.00	-0.30	6.76e+06	48.0	0.97	0.36	2.38	0.66	2.64	3.10	19.34	76.10	284.35	23.30	81.21	296.85	0.72	1.15	23.27	80.77	293.10	42.05	126.78	400.71	super-CoRoL
77	0.99	100000	8.70	3.00	19475904947.02	75452771429.73	257507996815.13	0.05	5000	2.37	-	20.00	-0.30	6.76e+06	48.0	0.98	0.36	2.45	0.67	2.62	2.61	18.64	75.63	281.93	23.37	81.95	296.95	0.72	1.19	23.38	81.64	294.75	42.70	128.99	403.66	super-CoRoL
78	0.99	100000	8.70	3.00	19475904947.02	75452771429.73	257507996815.13	0.05	5000	2.37	-	20.00	-0.30	6.76e+06	32.0	0.98	0.36	2.47	0.68	2.57	2.74	18.80	74.21	287.83	23.32	81.94	296.62	0.72	1.20	23.35	81.61	294.65	42.83	129.46	404.30	super-CoRoL
79	0.99	100000	8.70	3.00	19475904947.02	75452771429.73	257507996815.13	0.05	5000	2.37	-	20.00	-0.50	4.83e+06	48.0	0.97	0.36	2.35	0.67	2.60	2.50	20.62	78.71	290.64	23.92	82.96	299.92	0.72	1.15	23.96	82.62	296.66	42.25	127.50	401.31	super-CoRoL
80	0.99	100000	8.70	3.00	19475904947.02	75452771429.73	257507996815.13	0.05	5000	2.37	-	20.00	-0.70	2.30e+06	48.0	0.98	0.35	2.57	0.71	2.44	1.90	21.34	77.59	281.78	22.09	79.31	285.14	0.73	1.24	22.19	79.17	284.70	42.85	129.98	398.84	super-CoRoL
81	0.99	100000	8.70	3.00	19475904947.02	75452771429.73	257507996815.13	0.05	5000	2.37	-	20.00	0.30	6.76e+06	48.0	0.99	0.34	2.93	0.73	2.39	2.03	18.65	70.19	261.28	18.65	72.22	271.00	0.74	1.39	18.88	72.23	270.83	43.34	131.63	401.56	super-CoRoL
82	0.99	100000	8.70	3.00	19475904947.02	75452771429.73	257507996815.13	0.05	5000	2.37	-	25.00	0.00	1.51e+07	48.0	0.93	0.37	2.47	0.67	2.60	3.25	15.41	65.53	252.17	19.45	70.30	273.90	0.74	1.17	19.48	70.66	273.38	40.19	120.47	392.04	super-CoRoL
83	0.99	100000	8.70	3.00	19475904947.02	75452771429.73	257507996815.13	0.05	5000	2.37	-	25.00	-0.30	1.06e+07	48.0	0.93	0.37	2.24	0.65	2.67	3.03	16.30	69.44	269.29	22.24	77.08	290.58	0.73	1.08	22.25	76.44	287.52	40.21	120.53	392.18	super-CoRoL
84	0.99	100000	8.70	3.00	19475904947.02	75452771429.73	257507996815.13	0.05	5000	2.37	-	25.00	-0.70	3.59e+06	48.0	0.97	0.35	2.51	0.71	2.46	2.17	20.46	76.11	279.95	21.77	78.05	282.74	0.73	1.21	21.87	78.00	282.27	42.21	127.92	394.90	super-CoRoL
85	0.99	100000	8.70	3.00	19475904947.02	75452771429.73	257507996815.13	0.05	5000	2.37	-	15.00	0.50	2.71e+06	48.0	1.00	0.34	3.00	0.74	2.36	1.53	19.42	73.22	270.13	19.05	73.79	271.26	0.74	1.42	19.15	73.49	270.14	43.97	134.03	401.76	super-CoRoL
86	1.05	105000	7.95	2.69	26671957660.32	94262861431.02	299322803767.37	0.05	5000	2.37	-	20.00	-0.30	6.42e+06	48.0	1.03	0.36	2.10	0.59	2.97	2.27	26.04	91.84	327.28	30.66	101.46	345.77	0.66	1.11	30.85	101.03	343.73	44.97	135.76	425.06	super-CoRoL
87	1.05	105000	7.38	2.15	32827465457.51	109696955477.66	331339663762.10	0.10	10000	2.84	-	20.00	0.30	1.22e+07	48.0	1.01	0.37	2.16	0.58	3.00	2.73	24.06	86.34	312.79	28.52	94.92	335.12	0.68	1.11	28.50	94.13	331.19	43.79	131.69	420.71	super-CoRoL
88	1.00	100000	6.39	1.01	41183352506.52	129366938859.45	368052287163.28	0.08	7500	2.76	-	16.70	0.50	4.52e+06	24.0	1.03	0.32	2.16	0.59	2.97	3.59	26.96	98.69	316.37	29.98	102.04	323.01	0.65	1.16	30.85	103.28	324.42	45.57	139.94	403.63	super-CoRoL
89	0.99	100000	7.21	1.94	31288259755.31	104237299177.90	314284787299.66	0.10	10000	2.84	-	20.00	0.00	1.83e+07	48.0	0.98	0.38	1.65	0.46	3.83	2.67	18.55	76.95	296.02	31.62	101.23	351.88	0.61	0.94	31.79	100.68	349.04	42.03	125.82	410.81	super-CoRoL
90	1.05	105000	8.57	3.11	22440469535.45	84293187779.39	280712918025.12	0.05	5000	2.37	-	20.00	-0.30	6.39e+06	48.0	1.03	0.34	2.49	0.64	2.74	2.83	22.22	85.77	305.42	26.45	91.80	316.47	0.70	1.24	26.91	92.25	316.25	45.33	137.73	418.75	super-CoRoL
91	1.05	105000	8.57	3.11	22440469535.45	84293187779.39	280712918025.12	0.05	5000	2.37	-	22.50	-0.30	8.09e+06	48.0	1.02	0.35	2.42	0.63	2.77	2.92	21.11	82.28	298.46	26.29	90.70	315.00	0.70	1.20	26.54	90.63	313.67	44.52	134.97	414.87	super-CoRoL
92	1.05	105000	8.57	3.11	22440469535.45	84293187779.39	280712918025.12	0.05	5000	2.37	-	25.00	-0.30	9.99e+06	48.0	1.00	0.35	2.34	0.62	2.79	3.08	19.97	78.35	290.44	25.69	88.19	311.86	0.71	1.16	25.85	87.95	309.52	43.43	131.25	409.73	super-CoRoL
93	1.05	105000	7.72	2.51	28911214668.13	99938799304.53	311109184077.59	0.05	5000	2.37	-	20.00	0.15	7.76e+06	48.0	1.05	0.34	2.44	0.63	2.79	2.47	24.92	90.20	311.82	27.67	95.34	323.78	0.69	1.24	28.37	96.47	323.35	45.91	139.68	421.53	super-CoRoL
94	1.05	105000	7.72	2.51	28911214668.13	99938799304.53	311109184077.59	0.05	5000	2.37	-	25.00	-0.15	1.21e+07	48.0	1.01	0.35	1.98	0.54	3.24	2.68	21.55	83.28	305.73	30.21	100.05	336.90	0.65	1.07	30.68	100.33	336.25	44.01	133.22	412.51	super-CoRoL
95	1.05	105000	7.72	2.51	28911214668.13	99938799304.53	311109184077.59	0.05	5000	2.37	-	25.00	0.00	1.43e+07	48.0	1.01	0.35	2.17	0.57	3.07	2.85	20.84	82.05	295.20	28.16	94.82	325.47	0.68	1.12	28.51	94.89	324.24	43.92	132.93	412.13	super-CoRoL
96	1.05	105000	7.72	2.51	28911214668.13	99938799304.53	311109184077.59	0.05	5000	2.37	-	25.00	0.15	1.21e+07	48.0	1.00	0.35	2.27	0.60	2.93	2.79	21.28	82.19	296.01	26.92	91.61	318.50	0.69	1.14	27.19	91.52	317.00	43.81	132.55	411.45	super-CoRoL
97	1.05	105000	7.72	2.51	28911214668.13	99938799304.53	311109184077.59	0.05	5000	2.37	-	30.00	0.00	2.05e+07	48.0	0.95	0.37	1.89	0.54	3.26	2.76	17.39	72.42	268.64	26.83	88.67	319.27	0.67	0.98	27.23	88.98	315.81	40.81	122.29	397.90	super-CoRoL
98	1.05	105000	7.38	2.15	32827465457.51	109696955477.66	331339663762.10	0.05	5000	2.38	-	20.00	0.50	4.57e+06	48.0	1.03	0.33	2.14	0.63	2.77	1.61	31.17	100.63	331.95	30.30	101.94	331.31	0.66	1.14	30.69	101.94	330.93	45.25	138.06	411.48	super-CoRoL
99	1.05	105000	7.38	2.15	32827465457.51	109696955477.66	331339663762.10	0.05	5000	2.38	-	22.50	0.30	8.10e+06	48.0	1.02	0.34	2.14	0.60	2.91	2.28	26.81	95.09	321.14	29.53	99.24	330.35	0.66	1.13	29.92	99.31	329.69	44.72	135.93	412.73	super-CoRoL
100	1.05	105000	7.38	2.15	32827465457.51	109696955477.66	331339663762.10	0.05	5000	2.38	-	25.00	0.30	1.00e+07	48.0	1.00	0.35	2.00	0.58	3.01	2.33	26.36	92.84	316.95	29.25	97.50	328.47	0.66	1.06	29.77	97.88	328.08	43.51	131.86	406.31	super-CoRoL
101	0.99	100000	7.21	1.94	31288259755.31	104237299177.90	314284787299.66	0.10	10000	2.84	-	20.00	0.30	1.28e+07	48.0	0.95	0.38	1.93	0.57	3.07	2.72	20.98	77.98	295.73	26.50	87.28	322.68	0.68	0.99	26.66	86.78	319.28	40.68	121.28	403.83	super-CoRoL
102	1.05	105000	7.38	2.15	32827465457.51	109696955477.66	331339663762.10	0.05	5000	2.38	-	27.00	0.15	1.42e+07	48.0	0.98	0.35	1.88	0.53	3.27	2.64	22.70	87.90	302.83	29.66	97.82	331.48	0.65	1.02	30.13	98.08	330.34	42.78	129.32	403.54	super-CoRoL
103	1.05	105000	7.38	2.15	32827465457.51	109696955477.66	331339663762.10	0.05	5000	2.37	-	25.00	0.30	9.99e+06	48.0	1.00	0.35	2.06	0.58	3.01	2.54	26.02	92.10	315.14	28.65	95.68	327.66	0.67	1.08	29.03	95.83	326.25	43.44	131.37	409.01	super-CoRoL
104	1.05	105000	7.38	2.15	32827465457.51	109696955477.66	331339663762.10	0.05	5000	2.37	-	30.00	0.15	1.75e+07	28.8	0.96	0.37	1.84	0.54	3.26	2.95	20.59	76.05	281.11	28.32	93.06	326.98	0.66	0.98	28.75	93.38	324.29	41.49	124.66	400.65	super-CoRoL
105	1.05	105000	7.38	2.15	32827465457.51	109696955477.66	331339663762.10	0.05	5000	2.37	-	25.00	0.15	1.21e+07	27.3	1.02	0.35	2.10	0.57	3.07	2.64	23.42	84.94	305.10	29.90	99.83	334.98	0.66	1.11	30.30	99.99	333.88	44.62	135.31	415.26	super-CoRoL
106	1.05	105000	7.38	2.15	32827465457.51	109696955477.66	331339663762.10	0.05	5000	2.37	-	22.00	0.30	7.73e+06	48.0	1.02	0.35	2.18	0.60	2.90	2.34	26.25	94.28	319.41	29.09	97.90	330.44	0.67	1.14	29.44	97.91	329.44	44.71	135.61	415.62	super-CoRoL
107	1.05	105000	7.38	2.15	32827465457.51	109696955477.66	331339663762.10	0.05	5000	2.37	-	20.00	0.30	6.39e+06	48.0	1.04	0.34	2.27	0.61	2.84	2.28	27.14	97.75	326.77	29.80	100.66	334.36	0.67	1.18	30.14	100.73	332.74	45.80	139.32	420.96	super-CoRoL
108	1.05	105000	7.38	2.15	32827465457.51	109696955477.66	331339663762.10	0.05	5000	2.69	0.02	30.00	0.00	2.05e+07	48.0	0.95	0.37	1.70	0.47	3.70	2.73	17.13	72.27	269.25	29.55	95.43	334.18	0.64	0.93	29.57	94.71	329.25	40.83	122.36	397.92	super-CoRoL
109	1.05	105000	7.38	2.15	32827465457.51	109696955477.66	331339663762.10	0.05	5000	2.38	-	25.00	0.50	7.14e+06	48.0	1.01	0.34	2.04	0.62	2.80	1.64	29.29	98.20	326.39	29.91	100.16	328.25	0.65	1.09	30.39	100.46	327.79	44.28	134.86	405.62	super-CoRoL
110	1.05	105000	7.38	2.15	32827465457.51	109696955477.66	331339663762.10	0.05	5000	2.38	-	30.00	0.15	1.75e+07	48.0	0.95	0.37	1.76	0.52	3.37	2.45	20.76	82.02	289.82	28.51	93.10	325.85	0.65	0.95	28.75	92.91	322.29	40.83	122.65	394.87	super-CoRoL
111	1.05	105000	7.38	2.15	32827465457.51	109696955477.66	331339663762.10	0.05	5000	2.69	0.02	27.00	0.00	1.66e+07	48.0	0.99	0.36	1.91	0.50	3.52	2.85	19.60	79.13	289.26	30.05	98.96	336.14	0.65	1.03	30.46	99.13	334.68	43.24	130.62	408.81	super-CoRoL
112	1.05	105000	7.38	2.15	32827465457.51	109696955477.66	331339663762.10	0.05	5000	2.69	0.02	25.00	0.15	1.21e+07	48.0	1.00	0.35	2.08	0.55	3.15	2.74	22.72	88.70	303.79	28.75	96.13	328.57	0.67	1.09	29.14	96.27	327.40	43.70	132.19	410.67	super-CoRoL
113	1.05	105000	7.38	2.15	32827465457.51	109696955477.66	331339663762.10	0.05	5000	2.69	0.02	27.00	0.15	1.41e+07	48.0	0.98	0.36	2.01	0.54	3.21	2.94	23.52	84.76	294.27	27.68	92.24	322.96	0.68	1.04	27.89	91.84	320.35	42.30	127.44	404.03	super-CoRoL
114	1.05	105000	7.38	2.15	32827465457.51	109696955477.66	331339663762.10	0.05	5000	2.69	0.02	25.00	0.00	1.43e+07	48.0	1.00	0.35	2.08	0.55	3.15	2.74	22.72	88.70	303.79	28.75	96.13	328.57	0.67	1.09	29.14	96.27	327.40	43.70	132.19	410.67	super-CoRoL
115	0.52	104000	5.19	-	24777492508.28	75054931905.19	210626986567.21	0.52	104000	5.19	-	12.33	0.40	1.79e+07	48.0	0.97	0.32	2.13	0.48	3.62	3.73	22.12	74.65	280.64	26.40	91.40	294.82	0.67	1.11	27.01	91.96	295.49	42.80	131.35	381.18	co-CoRoL
116	0.52	104000	5.19	-	24777492508.28	75054931905.19	210626986567.21	0.52	104000	5.19	-	9.70	0.55	6.32e+06	35.0	0.97	0.32	2.18	0.48	3.67	4.01	21.59	74.62	280.67	26.14	90.98	293.77	0.68	1.13	26.85	91.83	294.86	43.08	132.31	382.57	co-CoRoL
117	0.57	114400	5.35	-	26986550496.09	82067445205.28	230037680984.23	0.47	93600	5.03	-	12.33	0.40	1.62e+07	48.0	0.91	0.34	2.04	0.48	3.61	3.52	14.02	60.38	232.27	24.03	83.04	281.78	0.69	1.03	24.03	81.96	279.03	40.07	122.06	368.44	super-CoRoL
118	0.57	114400	5.35	-	26986550496.09	82067445205.28	230037680984.23	0.47	93600	5.03	-	9.70	0.55	5.66e+06	48.0	0.97	0.32	2.16	0.54	3.22	3.05	21.03	73.12	261.83	26.17	90.88	293.89	0.68	1.12	26.80	91.56	294.70	42.90	131.67	381.89	super-CoRoL
119	0.99	100000	6.17	-	45062454728.83	138758595296.00	387318118017.57	0.05	5000	2.37	-	25.00	0.00	1.51e+07	24.0	0.98	0.36	0.02	0.00	710.23	1.63	29.10	101.68	355.75	-	-	-	0.01	0.80	43.27	130.14	407.41	42.41	128.01	402.33	sub-CoRoL
120	1.00	200000	6.57	1.01	41143773630.60	129245657446.63	367722223905.77	0.10	20000	3.07	-	14.30	0.50	4.30e+06	24.0	1.07	0.31	1.71	0.48	3.64	2.13	34.20	111.22	356.13	35.28	120.21	366.57	0.55	1.09	38.30	123.24	367.75	47.46	145.84	418.33	co-CoRoL
121	0.99	100000	6.17	-	45062454728.83	138758595296.00	387318118017.57	0.05	5000	2.37	-	15.00	0.00	5.43e+06	24.0	1.03	0.34	0.00	0.00	2667.61	0.92	42.03	132.43	422.23	-	-	-	0.00	0.92	45.92	139.22	419.58	45.14	137.30	415.15	sub-CoRoL
122	1.00	100000	6.39	1.01	41183352506.52	129366938859.45	368052287163.28	0.08	7500	2.76	-	14.80	0.50	3.55e+06	24.0	1.05	0.31	2.30	0.61	2.87	2.22	27.16	98.67	317.64	29.66	101.91	322.29	0.66	1.22	30.51	103.23	322.21	46.40	142.70	408.02	super-CoRoL
123	1.00	200000	6.57	1.01	41143773630.60	129245657446.63	367722223905.77	0.10	20000	3.07	-	14.30	0.30	6.76e+06	24.0	1.09	0.31	1.53	0.43	4.07	1.97	32.06	111.21	351.67	35.20	124.79	377.70	0.50	1.07	41.09	130.83	383.10	48.27	148.62	421.90	super-CoRoL
124	0.65	130000	5.56	-	30360993646.16	92831432682.41	259485607392.16	0.40	80000	4.79	-	11.24	0.20	1.86e+07	19.4	0.99	0.32	0.85	0.27	6.53	3.92	15.81	67.67	257.24	30.20	115.93	360.71	0.35	0.85	41.41	128.72	374.10	43.83	134.73	387.39	super-CoRoL
125	0.65	130000	5.56	-	30360993646.16	92831432682.41	259485607392.16	0.40	80000	4.79	-	11.24	0.20	1.86e+07	19.4	0.99	0.32	0.85	0.27	6.53	3.92	15.81	67.67	257.24	30.20	115.93	360.71	0.35	0.85	41.41	128.72	374.10	43.83	134.73	387.39	super-CoRoL
126	0.65	130000	5.56	-	30360993646.16	92831432682.41	259485607392.16	0.40	80000	4.79	-	11.24	0.20	1.86e+07	22.1	0.97	0.32	0.82	0.25	6.96	4.39	13.77	63.06	256.19	29.66	113.27	357.11	0.35	0.82	40.54	125.69	370.07	42.90	131.61	382.57	super-CoRoL
127	0.65	130000	5.51	-	30360993469.82	92831432221.82	259485606440.31	0.40	80000	4.76	-	11.29	0.20	1.88e+07	24.0	1.02	0.31	0.89	0.27	6.41	3.24	23.03	89.41	289.82	31.08	119.90	365.78	0.35	0.90	42.64	133.00	380.67	45.21	139.40	394.48	super-CoRoL
128	0.75	150000	6.42	1.01	27126990660.18	87021234085.34	256433161880.31	0.30	60000	4.39	-	11.00	0.40	9.09e+06	24.0	1.03	0.31	2.62	0.58	3.02	5.50	19.41	73.36	260.56	25.50	91.32	294.38	0.70	1.31	25.92	91.64	293.06	45.70	141.03	396.94	co-CoRoL
129	0.65	130000	6.49	1.01	20850249642.24	68483123639.86	208568830151.05	0.40	80000	4.79	-	10.77	0.30	1.46e+07	24.0	1.03	0.30	2.53	0.58	3.00	4.08	15.80	68.35	241.68	26.55	94.05	299.49	0.69	1.29	26.98	94.32	298.14	45.76	141.27	396.95	super-CoRoL
130	0.65	130000	5.60	-	30360993375.10	92831431974.44	259485605929.07	0.40	80000	4.83	-	11.20	0.20	1.85e+07	24.0	1.01	0.31	0.90	0.27	6.49	3.36	19.08	84.91	281.90	31.08	119.53	365.23	0.35	0.90	42.45	132.42	379.75	45.08	138.96	393.89	super-CoRoL
131	0.65	130000	5.56	-	30360993646.16	92831432682.41	259485607392.16	0.40	80000	4.79	-	11.24	0.30	1.52e+07	24.0	1.02	0.31	1.38	0.39	4.50	3.27	19.86	85.62	293.31	33.26	117.28	353.61	0.50	0.98	38.49	122.66	358.52	45.21	139.38	394.56	super-CoRoL
132	0.65	130000	5.56	-	30360993646.16	92831432682.41	259485607392.16	0.40	80000	4.79	-	11.24	0.40	1.16e+07	24.0	1.02	0.31	1.87	0.48	3.66	3.64	18.84	74.69	267.77	33.11	110.37	332.95	0.60	1.09	33.71	110.82	333.14	45.38	139.97	395.32	super-CoRoL
133	0.75	150000	6.42	1.01	27126990660.18	87021234085.34	256433161880.31	0.30	60000	4.39	-	11.00	0.20	1.39e+07	24.0	1.03	0.30	1.84	0.51	3.45	2.99	19.90	76.03	286.69	34.01	113.14	338.13	0.59	1.09	34.62	113.48	338.03	45.83	141.47	397.64	super-CoRoL
134	0.75	150000	6.42	1.01	27126990660.18	87021234085.34	256433161880.31	0.30	60000	4.39	-	11.00	0.30	1.17e+07	24.0	1.03	0.31	2.22	0.52	3.33	3.63	18.34	74.54	269.89	29.66	101.87	315.66	0.66	1.19	30.26	102.46	314.97	45.69	141.00	397.02	co-CoRoL
135	0.65	130000	6.49	1.01	20850249642.24	68483123639.86	208568830151.05	0.40	80000	4.79	-	10.77	0.20	1.75e+07	24.0	1.02	0.31	2.02	0.53	3.29	3.64	16.20	70.62	254.59	31.46	106.28	324.54	0.63	1.13	32.18	107.12	324.56	45.48	140.30	395.71	super-CoRoL
136	0.65	130000	5.56	-	30360993646.16	92831432682.41	259485607392.16	0.40	80000	4.79	-	11.24	0.20	1.86e+07	19.2	1.02	0.31	0.89	0.28	6.27	3.53	20.42	86.23	278.33	31.07	119.75	365.57	0.35	0.90	42.56	132.76	380.32	45.16	139.22	394.25	super-CoRoL
137	0.75	150000	5.79	-	34671679334.07	106497284630.14	297068227280.36	0.30	60000	4.39	-	11.33	0.50	6.39e+06	24.0	1.00	0.31	1.72	0.43	4.06	3.62	23.50	90.32	298.42	33.26	110.31	334.88	0.59	1.03	34.11	111.03	335.22	44.47	136.86	391.08	co-CoRoL
138	0.85	170000	6.21	0.75	35451281471.30	111034862869.29	315531713084.40	0.20	40000	3.87	-	11.40	0.30	8.67e+06	24.0	1.04	0.31	1.63	0.46	3.76	2.23	27.09	97.78	310.81	34.50	117.46	352.39	0.55	1.05	37.25	120.15	353.85	46.13	142.21	401.91	super-CoRoL
139	1.00	200000	6.29	-	45470007280.42	140016119618.46	390831991808.73	0.10	20000	3.07	-	14.50	0.40	5.85e+06	24.0	1.08	0.31	0.64	0.20	8.91	1.68	39.62	136.16	384.99	-	-	-	0.24	0.95	47.11	145.48	415.19	47.93	147.45	420.36	super-CoRoL
140	1.00	200000	6.29	-	45470007280.42	140016119618.46	390831991808.73	0.10	20000	3.07	-	14.50	0.20	7.94e+06	24.0	1.09	0.31	0.35	0.10	16.84	1.81	38.05	133.83	372.70	-	-	-	0.13	0.94	48.53	149.30	423.21	48.33	148.83	422.18	super-CoRoL
141	0.85	170000	6.01	-	38976234860.09	119939524112.54	334645076229.68	0.20	40000	3.87	-	13.80	0.40	9.81e+06	24.0	1.00	0.32	1.03	0.31	5.61	2.46	26.62	93.38	309.90	31.38	116.00	361.14	0.41	0.88	40.28	125.83	371.11	44.06	135.21	391.92	co-CoRoL
142	0.75	150000	5.79	-	34671679334.07	106497284630.14	297068227280.36	0.30	60000	4.39	-	11.33	0.20	1.46e+07	21.4	1.02	0.31	0.75	0.22	8.08	3.03	23.83	90.96	307.97	-	-	-	0.30	0.89	43.84	136.19	386.88	45.44	140.15	395.98	super-CoRoL
143	0.75	150000	5.74	-	34671679452.29	106497284928.72	297068227915.87	0.30	60000	4.36	-	11.38	0.20	1.47e+07	24.0	1.02	0.31	0.75	0.23	7.52	2.84	27.94	95.88	309.70	-	-	-	0.30	0.89	43.87	136.35	387.01	45.51	140.38	396.23	super-CoRoL
144	0.75	150000	5.79	-	34671679334.07	106497284630.14	297068227280.36	0.30	60000	4.39	-	11.33	0.20	1.46e+07	24.0	1.02	0.31	0.75	0.23	7.60	2.85	24.87	92.42	297.21	-	-	-	0.30	0.89	43.86	136.30	386.98	45.49	140.29	396.14	super-CoRoL
145	1.00	200000	6.29	-	45470007280.42	140016119618.46	390831991808.73	0.10	20000	3.07	-	14.50	0.20	7.94e+06	24.0	1.09	0.31	0.35	0.10	16.84	1.81	38.05	133.83	372.70	-	-	-	0.13	0.94	48.53	149.30	423.21	48.33	148.83	422.18	super-CoRoL
146	0.85	170000	6.01	-	38976234860.09	119939524112.54	334645076229.68	0.20	40000	3.87	-	13.80	0.20	1.48e+07	24.0	1.01	0.31	0.58	0.17	10.03	2.53	24.71	93.19	307.07	-	-	-	0.24	0.86	44.32	136.76	392.60	45.02	138.45	396.73	super-CoRoL
147	0.75	150000	5.79	-	34671679334.07	106497284630.14	297068227280.36	0.30	60000	4.39	-	11.33	0.60	3.90e+06	45.3	1.02	0.31	2.17	0.45	3.88	5.71	21.74	88.94	293.10	29.72	101.71	315.93	0.65	1.16	30.41	102.49	316.17	45.36	139.86	395.49	co-CoRoL
148	0.75	150000	5.83	-	34671679205.97	106497284306.63	297068226591.80	0.30	60000	4.42	-	11.29	0.20	1.45e+07	21.4	1.02	0.31	0.75	0.22	8.08	3.03	23.83	90.96	307.97	-	-	-	0.30	0.89	43.84	136.19	386.88	45.44	140.15	395.98	super-CoRoL
149	0.75	150000	5.79	-	34671679334.07	106497284630.14	297068227280.36	0.30	60000	4.39	-	11.33	0.30	1.20e+07	24.0	1.02	0.31	1.14	0.33	5.30	2.91	24.16	92.17	301.13	32.53	120.01	362.55	0.43	0.94	40.98	129.11	371.61	45.46	140.21	396.08	super-CoRoL
150	0.75	150000	5.79	-	34671679334.07	106497284630.14	297068227280.36	0.30	60000	4.39	-	11.33	0.40	9.18e+06	24.0	1.02	0.31	1.50	0.39	4.42	3.05	24.02	90.78	302.16	33.73	116.29	349.89	0.53	1.00	37.46	120.13	353.26	45.30	139.67	395.39	co-CoRoL
151	0.65	130000	5.56	-	30360993646.16	92831432682.41	259485607392.16	0.40	80000	4.79	-	8.99	0.40	7.41e+06	48.0	1.04	0.30	1.56	0.43	4.08	2.35	29.71	96.72	313.02	34.44	118.93	352.26	0.53	1.04	38.19	122.97	356.22	46.39	143.40	399.72	super-CoRoL
152	0.65	130000	5.56	-	30360993646.16	92831432682.41	259485607392.16	0.40	80000	4.79	-	8.99	0.30	9.71e+06	48.0	1.04	0.30	1.15	0.33	5.24	2.39	28.22	98.58	317.54	32.93	122.24	365.66	0.42	0.96	41.76	131.74	375.13	46.22	142.81	398.97	super-CoRoL
153	1.00	200000	6.29	-	45470007280.42	140016119618.46	390831991808.73	0.10	20000	3.07	-	9.66	0.40	2.60e+06	48.0	1.10	0.31	0.53	0.17	10.08	1.17	45.58	146.62	411.18	-	-	-	0.19	0.97	48.57	150.00	422.80	48.94	150.90	424.91	super-CoRoL
154	0.65	130000	6.49	1.01	20850249642.24	68483123639.86	208568830151.05	0.40	80000	4.79	-	8.61	0.50	5.18e+06	35.3	1.04	0.30	3.04	0.64	2.72	3.56	18.84	75.08	257.99	22.48	84.53	279.07	0.72	1.49	22.56	84.39	278.19	46.50	143.77	400.17	super-CoRoL
155	0.65	130000	6.49	1.01	20850249642.24	68483123639.86	208568830151.05	0.40	80000	4.79	-	8.61	0.30	9.36e+06	30.6	1.03	0.30	2.52	0.58	3.03	4.08	16.19	69.18	243.47	26.55	94.03	299.51	0.69	1.28	26.99	94.27	298.48	45.71	141.10	396.72	super-CoRoL
156	0.65	130000	6.49	1.01	20850249642.24	68483123639.86	208568830151.05	0.40	80000	4.79	-	8.61	0.20	1.12e+07	48.0	1.04	0.30	1.81	0.48	3.60	2.54	23.58	91.88	300.88	34.46	115.44	341.99	0.58	1.09	35.67	116.62	343.03	46.36	143.31	399.60	super-CoRoL
157	0.65	130000	5.56	-	30360993646.16	92831432682.41	259485607392.16	0.40	80000	4.79	-	8.99	0.20	1.19e+07	43.1	1.03	0.30	0.76	0.23	7.48	2.47	29.83	99.99	316.41	-	-	-	0.30	0.90	44.33	137.93	388.87	46.00	142.07	398.00	super-CoRoL
158	0.65	130000	5.56	-	30360993646.16	92831432682.41	259485607392.16	0.40	80000	4.79	-	8.99	0.50	5.17e+06	32.8	1.04	0.30	1.94	0.44	4.00	2.20	27.27	95.64	297.55	34.03	113.69	337.49	0.60	1.13	34.49	113.79	336.82	46.50	143.77	400.18	super-CoRoL
159	0.75	150000	5.79	-	34671679334.07	106497284630.14	297068227280.36	0.30	60000	4.39	-	9.07	0.50	4.09e+06	48.0	1.03	0.31	1.57	0.41	4.26	2.69	24.56	92.45	294.22	34.19	116.84	349.11	0.54	1.03	37.27	120.07	351.74	45.73	141.13	397.22	super-CoRoL
160	0.85	170000	6.01	-	38976234860.09	119939524112.54	334645076229.68	0.20	40000	3.87	-	9.21	0.20	6.58e+06	48.0	1.05	0.30	0.48	0.16	10.86	1.46	37.57	127.55	349.62	-	-	-	0.19	0.90	46.33	143.12	402.55	46.57	143.72	403.84	super-CoRoL
161	0.75	150000	5.79	-	34671679334.07	106497284630.14	297068227280.36	0.30	60000	4.39	-	9.07	0.50	4.09e+06	29.9	1.02	0.31	1.52	0.39	4.45	5.08	21.95	88.67	288.87	33.76	115.90	348.70	0.53	1.00	37.21	119.50	351.42	45.22	139.41	394.87	super-CoRoL
162	0.75	150000	6.42	1.01	27126990660.18	87021234085.34	256433161880.31	0.30	60000	4.39	-	8.80	0.20	8.88e+06	48.0	1.04	0.30	1.71	0.46	3.77	2.41	26.80	96.89	301.11	34.95	118.12	348.76	0.56	1.07	36.95	119.96	349.97	46.52	143.80	400.62	super-CoRoL
163	0.75	150000	6.42	1.01	27126990660.18	87021234085.34	256433161880.31	0.30	60000	4.39	-	8.80	0.30	7.48e+06	48.0	1.04	0.30	2.04	0.54	3.25	2.53	25.28	94.55	294.36	33.04	111.22	332.77	0.62	1.16	33.46	111.25	331.80	46.56	143.96	400.83	super-CoRoL
164	0.75	150000	6.42	1.01	27126990660.18	87021234085.34	256433161880.31	0.30	60000	4.39	-	8.80	0.50	4.11e+06	41.4	1.05	0.30	2.72	0.59	2.98	3.22	23.16	91.89	285.80	25.70	92.91	295.98	0.70	1.37	26.26	93.37	295.61	46.67	144.35	401.31	super-CoRoL
165	0.75	150000	6.42	1.01	27126990660.18	87021234085.34	256433161880.31	0.30	60000	4.39	-	8.80	0.60	2.54e+06	48.0	1.05	0.30	3.05	0.63	2.75	4.18	21.90	79.74	279.11	22.46	84.65	279.46	0.72	1.49	22.65	84.67	278.83	46.63	144.21	401.13	super-CoRoL
166	0.75	150000	5.79	-	34671679334.07	106497284630.14	297068227280.36	0.30	60000	4.39	-	9.07	0.20	9.33e+06	48.0	1.04	0.30	0.65	0.20	8.56	2.04	33.00	104.29	331.32	-	-	-	0.25	0.90	45.25	140.43	393.99	46.26	142.92	399.50	super-CoRoL
167	0.75	150000	5.79	-	34671679334.07	106497284630.14	297068227280.36	0.30	60000	4.39	-	9.07	0.30	7.69e+06	43.1	1.04	0.30	0.97	0.29	5.93	2.14	31.57	103.76	328.96	32.05	122.97	369.79	0.36	0.94	43.37	135.82	383.92	46.34	143.19	399.84	super-CoRoL
168	0.75	150000	5.79	-	34671679334.07	106497284630.14	297068227280.36	0.30	60000	4.39	-	9.07	0.30	7.69e+06	48.0	1.04	0.30	0.98	0.30	5.89	2.17	31.53	102.98	326.41	32.09	122.73	369.26	0.37	0.94	43.18	135.27	382.94	46.25	142.89	399.45	super-CoRoL
169	0.75	150000	5.79	-	34671679334.07	106497284630.14	297068227280.36	0.30	60000	4.39	-	9.07	0.40	5.88e+06	48.0	1.04	0.30	1.31	0.38	4.56	2.04	30.14	102.15	326.40	33.66	121.58	362.17	0.46	0.99	40.62	128.98	369.43	46.36	143.25	399.92	super-CoRoL
170	0.65	130000	5.56	-	30360993646.16	92831432682.41	259485607392.16	0.40	80000	4.79	-	8.99	0.60	3.18e+06	48.0	1.04	0.30	2.33	0.55	3.15	3.77	25.23	92.40	282.73	29.91	103.24	316.53	0.66	1.24	30.27	103.21	315.13	46.50	143.78	400.20	super-CoRoL
171	0.75	150000	5.79	-	34671679334.07	106497284630.14	297068227280.36	0.30	60000	4.39	-	9.07	0.60	2.50e+06	40.0	1.04	0.30	1.87	0.47	3.71	2.73	28.68	99.16	308.19	34.42	115.00	340.90	0.59	1.11	35.25	115.64	341.13	46.46	143.60	400.36	super-CoRoL
